# Supplementary material for: Adjuvant Activity of Synthetic Lipid A of Alcaligenes, a Gut-Associated Lymphoid Tissue-Resident Commensal Bacterium, to Augment Antigen-Specific IgG and Th17 Responses in Systemic Vaccine
Source: Vaccines (Basel). 2020 Jul 20;8(3):395. doi: 10.3390/vaccines8030395 (PMC7565795; doi:10.3390/vaccines8030395)
Supplement: Supplementary file 1 [file vaccines-08-00395-s001.zip]

Archive with 2 entries (2 files):
- Supplementary Figure 1.TIF
- Supplementary Figure 2.TIF
